# Supplementary material for: Point-of-care ultrasound reveals extensive pathology in Gabonese preschool-age children with urogenital schistosomiasis
Source: PLoS Negl Trop Dis. 2025 Apr 10;19(4):e0012991. doi: 10.1371/journal.pntd.0012991 (PMC12052205; doi:10.1371/journal.pntd.0012991)
Supplement: S1 Data — Database comprising clinical, radiological and laboratory data collected at the different study time points (inclusion, M1 follow-up, M3 follow-up). M, male; F, female; NA,not available; UTI, urinary tract infection; UGS, urogenital schistosomiasis; FASUS, Focused Assessment with Sonography for Urinary Schistosomiasis; TS, transversal scan; LS, longitudinal scan; Prox, proximal; M1, month 1; M3, month 3; FU, follow up. (XLSX) [file pntd.0012991.s001.xlsx]

## Sheet: Database
INCLUSION		INCLUSION			INCLUSION			INCLUSION	INCLUSION	INCLUSION	INCLUSION	INCLUSION		INCLUSION	INCLUSION	INCLUSION		INCLUSION		INCLUSION	INCLUSION		INCLUSION	INCLUSION		INCLUSION		INCLUSION		INCLUSION	INCLUSION	INCLUSION	INCLUSION	INCLUSION	INCLUSION		INCLUSION	INCLUSION	INCLUSION		INCLUSION		INCLUSION		INCLUSION		INCLUSION		INCLUSION
																																		FASUS
Age:	Age class	Sex:	Duration of fresh water contact (years):	duration >2y	Hematuria:	Duration_hematuria (days)	hematuria >=1y	Dysuria:	Recurrent UTIs:	If yes, Times/years	Known disease of bladder or kidney	Treatment with Praziquante/Metrifonate	Duration since last treatment (years)	Pregnancy:	If yes, gestational week	Currently menstruating	SPSS_mestruation	Urinary Incontinence:	SPSS_incontinence	If yes, when	Malodorous vaginal discharge:	SPSS_malodorousdischarge	if yes, When	Genital Itching:	SPSS_gen_itch	If yes, when	genital Itching in days	Testicular swelling:	SPSS_test_swell	If yes, when	Hematospermia	If yes, when	Complete?	Date	FASUS at Point-of-care	SPSS_location_FASUS	Residential area	US operator:	Visualization:	SPSS_BT_visualization	Bladder sufficiently filled	SPSS_BT_suff_filled	normal (rectangular) shape:	SPSS_BT_rect_shape	Bladder wall:	SPSS_BT_wall	Distal Ureter dilation or thickening	SPSS_BT_dist_uret	Non-UGS related bladder findings:
3	pre-school	M		NA	previous	NA	NA	previous	No		No	never	NA	NA		NA	2	NA	2	NA	NA	2		NA	2		NA	No	0		NA		Complete	2015-12-10	hospital	1		JR	satisfactory	1	yes	1	yes	1	no thickening, wall< 5mm	0	NA	2	no
18	adult	F		NA	present	60	no	present	No		No	Yes	3	No		No	0	Yes	1	2015-09-01	Yes	1	2015-09-01	Yes	1	one week ago	7	NA	2		NA		Complete	2015-12-23	home visit	2	Mousamoukougou	JR	satisfactory	1	yes	1	yes	1	maximum thickening, masses or pseudopolyps>=	3	NA	2	no
3	pre-school	M		NA	present	120	no	present	No		No	never	NA	NA		NA	2	NA	2	NA	NA	2		NA	2		NA	No	0		NA		Complete	2015-12-23	home visit	2	Mousamoukougou	JR	satisfactory	1	yes	1	yes	1	any area of bladder wall with tickening 5-10mm	2	NA	2	no
5	pre-school	M		NA	present	120	no	present	No		No	never	NA	NA		NA	2	NA	2	NA	NA	2		NA	2		NA	No	0		NA		Complete	2015-12-23	home visit	2	Mousamoukougou	JR	satisfactory	1	yes	1	yes	1	no thickening, wall< 5mm	0	no	0	no
17	adult	F		NA	present	365	yes	never	No		No	never	NA	No		NA	2	No	0	NA	No	0		Yes	1	since 6 years now and then		NA	2		NA		Complete	2015-12-23	home visit	2	Mousamoukougou	JR	satisfactory	1	yes	1	yes	1	no thickening, wall< 5mm	0	NA	2	no
8	school	F		NA	present	730	yes	never	No		No	never	NA	NA		NA	2	No	0	NA	No	0		Yes	1	2 years	730	NA	2		NA		Complete	2015-12-23	home visit	2	Mousamoukougou	JR	satisfactory	1	yes	1	yes	1	no thickening, wall< 5mm	0	NA	2	yes
3	pre-school	F		NA	present	30	no	never	No		No	never	NA	NA		NA	2	NA	2	NA	NA	2		Yes	1	1 month	30	NA	2		NA		Complete	2015-12-23	home visit	2	Mousamoukougou	JR	satisfactory	1	yes	1	yes	1	no thickening, wall< 5mm	0	no	0	no
4	pre-school	M		NA	present	30	no	present	No		No	never	NA	NA		NA	2	NA	2	NA	NA	2		NA	2		NA	No	0		NA		Complete	2015-12-23	home visit	2	Mousamoukougou	JR	satisfactory	1	no	0	yes	1	no thickening, wall< 5mm	0	NA	2	no
14	school	M		NA	present	90	no	present	No		No	never	NA	NA		NA	2	NA	2	NA	NA	2		NA	2		NA	No	0		NA		Complete	2015-12-23	home visit	2	Mousamoukougou	JR	satisfactory	1	yes	1	yes	1	no thickening, wall< 5mm	0	NA	2	no
9	school	F		NA	present	60	no	present	No		No	Yes	0.25	NA		NA	2	No	0	NA	NA	2		Yes	1	2 mouths	60	NA	2		NA		Complete	2015-12-23	home visit	2	Mousamoukougou	JR	satisfactory	1	yes	1	yes	1	no thickening, wall< 5mm	0	NA	2	yes
3	pre-school	M		NA	present	60	no	never	No		No	Yes	0.75	NA		NA	2	NA	2	NA	NA	2		NA	2		NA	No	0		NA		Complete	2015-12-28	home visit	2	Route Fangui	JR	satisfactory	1	yes	1	yes	1	no thickening, wall< 5mm	0	NA	2	no
9	school	M		NA	present	30	no	present	No		No	Yes	0.75	NA		NA	2	NA	2	NA	NA	2		NA	2		NA	No	0		NA		Complete	2015-12-28	home visit	2	Route Fangui	JR	satisfactory	1	yes	1	yes	1	any area of bladder wall with tickening 5-10mm	2	no	0	no
6	school	M		NA	present	30	no	present	No		No	Yes	0.75	NA		NA	2	NA	2	NA	NA	2		NA	2		NA	No	0		NA		Complete	2015-12-28	home visit	2	Route Fangui	JR	satisfactory	1	yes	1	yes	1	no thickening, wall< 5mm	0	NA	2	no
2	pre-school	M		NA	present	60	no	never	No		No	Yes	0.75	NA		NA	2	NA	2	NA	NA	2		NA	2		NA	No	0		NA		Complete	2015-12-28	home visit	2	Route Fangui	JR	satisfactory	1	yes	1	yes	1	no thickening, wall< 5mm	0	NA	2	no
8	school	M		NA	present	60	no	present	No		No	Yes	0.75	NA		NA	2	NA	2	NA	NA	2		NA	2		NA	No	0		NA		Complete	2015-12-29	home visit	2	Route Fangui	JR	satisfactory	1	yes	1	yes	1	no thickening, wall< 5mm	0	NA	2	no
9	school	M		NA	present	90	no	present	No		No	never	NA	NA		NA	2	NA	2	NA	NA	2		NA	2		NA	Yes	1	3 months	NA		Complete	2015-12-29	home visit	2	Route Fangui	JR	satisfactory	1	yes	1	yes	1	no thickening, wall< 5mm	0	yes	1	no
6	school	M		NA	present	90	no	present	No		No	never	NA	NA		NA	2	NA	2	NA	NA	2		NA	2		NA	No	0		NA		Complete	2015-12-28	home visit	2	Route Fangui	JR	satisfactory	1	yes	1	yes	1	any area of bladder wall with tickening 5-10mm	2	NA	2	no
4	pre-school	F		NA	present	90	no	present	No		No	never	NA	NA		NA	2	No	0	NA	No	0		No	0		NA	NA	2		NA		Complete	2015-12-29	home visit	2	Route Fangui	JR	satisfactory	1	yes	1	yes	1	no thickening, wall< 5mm	0	no	0	no
5	pre-school	F		NA	present	90	no	present	No		No	never	NA	NA		NA	2	No	0	NA	No	0		Yes	1		NA	NA	2		NA		Complete	2015-12-28	home visit	2	Route Fangui	JR	satisfactory	1	yes	1	yes	1	no thickening, wall< 5mm	0	no	0	no
3	pre-school	M		NA	present	90	no	never	No		No	never	NA	NA		NA	2	NA	2	NA	NA	2		NA	2		NA	Yes	1		NA		Complete	2015-12-28	home visit	2	Route Fangui	JR	satisfactory	1	yes	1	yes	1	no thickening, wall< 5mm	0	no	0	no
45	adult	F		NA	present	1095	yes	present	No		No	Yes	3	No		No	0	Yes	1	3 years	Yes	1		Yes	1	2 weeks	14	NA	2		NA		Complete	2015-12-29	home visit	2	Route Fangui	JR	satisfactory	1	yes	1	yes	1	no thickening, wall< 5mm	0	NA	2	yes
15	adult	M		NA	present	120	no	present	No		Yes	Yes	3	NA		NA	2	NA	2	NA	NA	2		NA	2		NA	No	0		No		Complete	2016-01-21	home visit	2	Route Fangui	JR	satisfactory	1	yes	1	yes	1	maximum thickening, masses or pseudopolyps>=	3	no	0	no
17	adult	M		NA	present	30	no	present	No		No	never	NA	NA		NA	2	NA	2	NA	NA	2		NA	2		NA	No	0		No		Complete	2016-01-26	home visit	2	Route Fangui	JR	satisfactory	1	yes	1	yes	1	any area of bladder wall with tickening 5-10mm	2	no	0	no
30	adult	F		NA	previous	NA	NA	previous	No		No	never	NA	No		No	0	No	0	NA	No	0		Yes	1	since october 2015	200	NA	2		NA		Complete	2016-01-21	home visit	2	Route Fangui	JR	satisfactory	1	yes	1	yes	1	maximum thickening, masses or pseudopolyps>=	3	NA	2	no
5	pre-school	M		NA	present	365	yes	present	No		No	never	NA	NA		NA	2	NA	2	NA	NA	2		NA	2		NA	No	0		NA		Complete	2016-01-26	home visit	2	Route Fangui	JR	satisfactory	1	yes	1	yes	1	any area of bladder wall with tickening 5-10mm	2	no	0	no
7	school	M		NA	present	240	no	never	No		No	Yes	1	NA		NA	2	No	0	NA	No	0		No	0		NA	NA	2		NA		Complete	2016-01-26	home visit	2	Route Fangui	JR	satisfactory	1	yes	1	yes	1	no thickening, wall< 5mm	0	no	0	no
9	school	F		NA	previous	NA	NA	never	No		No	Yes	0.833333	NA		NA	2	No	0	NA	No	0		No	0		NA	NA	2		NA		Complete	2016-01-26	home visit	2	Route Fangui	JR	satisfactory	1	yes	1	yes	1	no thickening, wall< 5mm	0	no	0	no
10	school	F		NA	present	365	yes	never	No		No	never	NA	NA		NA	2	NA	2	NA	NA	2		NA	2		NA	NA	2		NA		Complete	2016-01-20	hospital	1		JR	satisfactory	1	yes	1	yes	1	no thickening, wall< 5mm	0	no	0	no
14	school	M		NA	present	14	no	never	No		No	never	NA	NA		NA	2	NA	2	NA	NA	2		NA	2		NA	No	0		NA		Complete	2016-01-20	hospital	1		JR	satisfactory	1	yes	1	yes	1	any area of bladder wall with tickening 5-10mm	2	no	0	no
29	adult	F		NA	previous	NA	NA	never	No		No	Yes	4	No		No	0	No	0	NA	No	0		Yes	1	19-01-2016	1	NA	2		NA		Complete	2016-01-21	home visit	2	Route Fangui	JR	satisfactory	1	yes	1	yes	1	no thickening, wall< 5mm	0	no	0	no
12	school	F		NA	present	730	yes	present	No		No	never	NA	NA		NA	2	Yes	1	always	No	0		Yes	1	since 2 years	730	NA	2		NA		Complete	2016-01-21	home visit	2	Route Fangui	JR	satisfactory	1	yes	1	yes	1	no thickening, wall< 5mm	0	no	0	no
10	school	F		NA	present	730	yes	present	No		No	never	NA	NA		NA	2	Yes	1	always	No	0		Yes	1	1 weeh age	7	NA	2		NA		Complete	2016-01-21	home visit	2	Route Fangui	JR	satisfactory	1	yes	1	yes	1	any area of bladder wall with tickening 5-10mm	2	no	0	no
7	school	F		NA	present	360	no	never	No		No	never	NA	NA		NA	2	No	0	NA	No	0		No	0		NA	NA	2		NA		Complete	2016-01-21	home visit	2	Route Fangui	JR	satisfactory	1	yes	1	yes	1	no thickening, wall< 5mm	0	no	0	no
4	pre-school	F		NA	present	120	no	present	No		No	never	NA	NA		NA	2	No	0	NA	No	0		No	0		NA	NA	2		NA		Complete	2016-01-21	home visit	2	Route Fangui	JR	satisfactory	1	yes	1	no	0	any area of bladder wall with tickening 5-10mm	2	no	0	no
2	pre-school	F		NA	previous	NA	NA	never	No		No	never	NA	NA		NA	2	No	0	NA	No	0		No	0		NA	NA	2		NA		Complete	2016-01-21	home visit	2	Route Fangui	JR	satisfactory	1	yes	1	yes	1	any area of bladder wall with tickening 5-10mm	2	no	0	no
12	school	F		NA	previous	NA	NA	never	No		No	Yes	0.666667	NA		NA	2	No	0	NA	Yes	1	since 2 month	No	0		NA	NA	2		NA		Complete	2016-01-26	home visit	2	Route Fangui	JR	satisfactory	1	yes	1	yes	1	any area of bladder wall with tickening 5-10mm	2	no	0	no
18	adult	F		NA	present	1825	yes	present	Yes	2	No	Yes	7	No		No	0	Yes	1	1 weeh ago	No	0		No	0		NA	NA	2		NA		Complete	2016-02-04	hospital	1		JR	satisfactory	1	yes	1	yes	1	no thickening, wall< 5mm	0	no	0	no
5	pre-school	M		NA	present	150	no	never	No		No	never	NA	NA		NA	2	NA	2	NA	NA	2		NA	2		NA	No	0		NA		Complete	2016-02-03	home visit	2	Petit Paris 3	JR	poor	3	yes	1	yes	1	unable to assess	4	no	0	unable to assess
11	school	F	2	no	present	150	no	never	No		No	never	NA	NA		NA	2	No	0	NA	No	0		No	0		NA	NA	2		NA		Complete	2016-02-03	home visit	2	Petit Paris 3	JR	satisfactory	1	yes	1	yes	1	any area of bladder wall with tickening 5-10mm	2	no	0	no
31	adult	F	1	no	present	210	no	present	No		No	never	NA	No		No	0	No	0	NA	No	0		No	0		NA	NA	2		NA		Complete	2016-02-03	home visit	2	Petit Paris 3	JR	satisfactory	1	yes	1	yes	1	no thickening, wall< 5mm	0	no	0	no
22	adult	F	10	yes	previous	NA	NA	previous	No		No	Yes	4	No		No	0	No	0	NA	Yes	1	2012	Yes	1	2012	1491	NA	2		NA		Complete	2016-02-05	home visit	2	Petit Paris 3	JR	moderate	2	yes	1	yes	1	no thickening, wall< 5mm	0	no	0	no
7	school	M	1	no	present	365	yes	present	No		No	Yes	3	NA		NA	2	NA	2	NA	NA	2		NA	2		NA	Yes	1	4 days	NA		Complete	2016-02-03	home visit	2	Petit Paris 3	JR	satisfactory	1	yes	1	yes	1	any area of bladder wall with tickening 5-10mm	2	no	0	no
9	school	F	6	yes	present	720	yes	never	No		No	Yes	1	NA		NA	2	Yes	1	last year	No	0		No	0		NA	NA	2		NA		Complete	2016-02-05	home visit	2	Petit Paris 3	JR	satisfactory	1	yes	1	yes	1	any area of bladder wall with tickening 5-10mm	2	no	0	no
7	school	F	6	yes	present	720	yes	never	No		No	Yes	1	NA		NA	2	Yes	1	2015-01-01	No	0		No	0		NA	NA	2		NA		Complete	2016-02-05	home visit	2	Petit Paris 3	JR	satisfactory	1	yes	1	yes	1	any area of bladder wall with tickening 5-10mm	2	no	0	no
12	school	M	6	yes	present	390	yes	present	No		No	Yes	1	NA		NA	2	NA	2	NA	NA	2		NA	2		NA	Yes	1	2015	NA		Complete	2016-02-05	home visit	2	Petit Paris 3	JR	satisfactory	1	yes	1	yes	1	any area of bladder wall with tickening 5-10mm	2	no	0	no
19	adult	M	6	yes	present	330	no	never	No		No	never	NA	NA		NA	2	NA	2	NA	NA	2		NA	2		NA	No	0		No		Complete	2016-02-05	home visit	2	Petit Paris 3	JR	satisfactory	1	yes	1	yes	1	no thickening, wall< 5mm	0	no	0	no
11	school	M	1	no	present	90	no	present	No		No	never	NA	NA		NA	2	NA	2	NA	NA	2		NA	2		NA	NA	2		NA		Complete	2016-02-03	home visit	2	Petit Paris 3	JR	satisfactory	1	yes	1	yes	1	any area of bladder wall with tickening 5-10mm	2	no	0	no
14	school	M	1	no	present	90	no	never	No		No	never	NA	NA		NA	2	NA	2	NA	NA	2		NA	2		NA	NA	2		NA		Complete	2016-02-03	home visit	2	Petit Paris 3	JR	satisfactory	1	yes	1	yes	1	no thickening, wall< 5mm	0	no	0	no
18	adult	F	1	no	previous	NA	NA	previous	Yes	2	No	never	NA	No		Yes	1	No	0	NA	Yes	1	2016-01-16	Yes	1	since 05/15	278	NA	2		NA		Complete	2016-02-09	hospital	1		JR	satisfactory	1	yes	1	yes	1	no thickening, wall< 5mm	0	no	0	yes
10	school	F	4	yes	present	30	no	never	No		No	never	NA	NA		NA	2	No	0	NA	No	0		No	0		NA	NA	2		NA		Complete	2016-02-05	home visit	2	Petit Paris 3	JR	satisfactory	1	yes	1	yes	1	any area of bladder wall with tickening 5-10mm	2	no	0	no
35	adult	M	35	yes	present	7	no	never	No		No	never	NA	NA		NA	2	NA	2	NA	NA	2		NA	2		NA	No	0		No		Complete	2016-02-04	hospital	1		JR	moderate	2	yes	1	yes	1	any area of bladder wall with tickening 5-10mm	2	no	0	no
19	adult	M	2	no	present	14	no	present	No		No	Yes	NA	NA		NA	2	NA	2	NA	NA	2		NA	2		NA	No	0		No		Complete	2016-02-09	hospital	1		JR	satisfactory	1	yes	1	yes	1	no thickening, wall< 5mm	0	no	0	no
13	school	M	7	yes	present	60	no	present	No		No	Yes	2	NA		NA	2	NA	2	NA	NA	2		NA	2		NA	No	0		NA		Complete	2016-02-09	hospital	1		JR	satisfactory	1	NA	2	yes	1	maximum thickening, masses or pseudopolyps>=	3	no	0	no
4	pre-school	M	4	yes	present	1460	yes	never	No		No	never	NA	NA		NA	2	NA	2	NA	NA	2		NA	2		NA	NA	2		NA		Complete	2016-02-09	hospital	1		JR	satisfactory	1	yes	1	yes	1	no thickening, wall< 5mm	0	no	0	no
22	adult	F	5	yes	previous	NA	NA	never	No		No	Yes	11	No		No	0	No	0	NA	No	0		No	0		NA	NA	2		NA		Complete	2016-02-12	home visit	2	Petit Paris 3	JR	satisfactory	1	NA	2	yes	1	any area of bladder wall with tickening 5-10mm	2	no	0	no
10	school	F	1	no	previous	NA	NA	never	No		No	Yes	6	NA		NA	2	No	0	NA	No	0		No	0		NA	NA	2		NA		Complete	2016-02-12	home visit	2	Petit Paris 3	JR	satisfactory	1	NA	2	yes	1	no thickening, wall< 5mm	0	no	0	no
3	pre-school	M	1	no	previous	NA	NA	never	No		No	never	NA	NA		NA	2	NA	2	NA	NA	2		NA	2		NA	No	0		NA		Complete	2016-02-12	home visit	2	Petit Paris 3	JR	satisfactory	1	NA	2	no	0	no thickening, wall< 5mm	0	no	0	no
20	adult	F	3	yes	present	14	no	present	No		No	never	NA	No		No	0	Yes	1	since 2 weeks	No	0		No	0		NA	NA	2		NA		Complete	2016-02-22	hospital	1		JR	satisfactory	1	NA	2	yes	1	maximum thickening, masses or pseudopolyps>=	3	no	0	no
4	pre-school	M	3	yes	present	7	no	never	No		No	never	NA	NA		NA	2	NA	2	NA	NA	2		NA	2		NA	No	0		NA		Complete	2016-02-22	hospital	1		JR	satisfactory	1	NA	2	yes	1	any area of bladder wall with tickening 5-10mm	2	no	0	yes
14	school	F	6	yes	present	150	no	never	No		No	never	NA	No		No	0	Yes	1	since 5 month	No	0		No	0		NA	NA	2		NA		Complete	2016-02-12	home visit	2	Petit Paris 3	JR	moderate	2	NA	2	yes	1	any area of bladder wall with tickening 5-10mm	2	no	0	no
6	school	M	6	yes	present	120	no	never	No		No	Yes	0.5	NA		NA	2	NA	2	NA	NA	2		NA	2		NA	No	0		NA		Complete	2016-02-12	home visit	2	Petit Paris 3	JR	satisfactory	1	NA	2	no	0	maximum thickening, masses or pseudopolyps>=	3	no	0	no
7	school	M	4	yes	present	30	no	present	No		No	never	NA	NA		NA	2	NA	2	NA	NA	2		NA	2		NA	No	0		NA		Complete	2016-02-12	home visit	2	Petit Paris 3	JR	satisfactory	1	NA	2	yes	1	any area of bladder wall with tickening 5-10mm	2	no	0	no
23	adult	M	3	yes	present	7	no	never	No		No	Yes	11	NA		NA	2	NA	2	NA	NA	2		NA	2		NA	No	0		No		Complete	2016-02-12	home visit	2	Petit Paris 3	JR	satisfactory	1	NA	2	yes	1	no thickening, wall< 5mm	0	no	0	no
14	school	F	1	no	present	14	no	present	No		No	never	NA	No		No	0	Yes	1	for 2 days	No	0		Yes	1	2 weeks	14	NA	2		NA		Complete	2016-03-05	home visit	2	Petit Paris 3	JR	satisfactory	1	NA	2	yes	1	no thickening, wall< 5mm	0	no	0	no
16	adult	M	7	yes	present	90	no	never	No		No	Yes	0.25	NA		NA	2	NA	2	NA	NA	2		NA	2		NA	Yes	1	2016-11-15	No		Complete	2016-02-25	home visit	2	Petit Paris 3	JR	satisfactory	1	NA	2	yes	1	no thickening, wall< 5mm	0	no	0	no
9	school	M	7	yes	previous	NA	NA	never	No		No	Yes	3	NA		NA	2	NA	2	NA	NA	2		NA	2		NA	No	0		NA		Complete	2016-02-25	home visit	2	Petit Paris 3	JR	satisfactory	1	NA	2	yes	1	no thickening, wall< 5mm	0	no	0	no
29	adult	F	3	yes	previous	NA	NA	never	No		No	never	NA	No		No	0	No	0	NA	Yes	1	1 month before	Yes	1	from age 12 to 17		NA	2		NA		Complete	2016-02-25	home visit	2	Petit Paris 3	JR	satisfactory	1	NA	2	yes	1	no thickening, wall< 5mm	0	no	0	yes
9	school	F	3	yes	present	3	no	present	No		No	never	NA	NA		NA	2	Yes	1	2015	No	0		Yes	1	3 days	3	NA	2		NA		Complete	2016-02-25	home visit	2	Petit Paris 3	JR	satisfactory	1	NA	2	yes	1	any area of bladder wall with tickening 5-10mm	2	yes	1	no
11	school	M	3	yes	present	21	no	never	No		No	Yes	4	NA		NA	2	NA	2	NA	NA	2		NA	2		NA	No	0		NA		Complete	2016-02-25	home visit	2	Petit Paris 3	JR	satisfactory	1	yes	1	yes	1	no thickening, wall< 5mm	0	no	0	yes
4	pre-school	M	3	yes	present	4	no	present	No		No	Yes	0.0192308	NA		NA	2	NA	2	NA	NA	2		NA	2		NA	No	0		NA		Complete	2016-02-25	home visit	2	Petit Paris 3	JR	satisfactory	1	NA	2	yes	1	no thickening, wall< 5mm	0	no	0	no
11	school	M	7	yes	present	720	yes	present	No		No	Yes	5	NA		NA	2	NA	2	NA	NA	2		NA	2		NA	No	0		NA		Complete	2016-02-25	home visit	2	Petit Paris 3	JR	satisfactory	1	NA	2	yes	1	any area of bladder wall with tickening 5-10mm	2	no	0	no
13	school	M	7	yes	present	360	no	never	No		No	never	NA	NA		NA	2	NA	2	NA	NA	2		NA	2		NA	No	0		NA		Complete	2016-02-25	home visit	2	Petit Paris 3	JR	satisfactory	1	NA	2	no	0	any area of bladder wall with tickening 5-10mm	2	no	0	no
10	school	F	7	yes	present	1825	yes	never	No		No	Yes	3	NA		NA	2	No	0	NA	NA	2		No	0		NA	NA	2		NA		Complete	2016-02-25	home visit	2	Petit Paris 3	JR	satisfactory	1	NA	2	yes	1	maximum thickening, masses or pseudopolyps>=	3	yes	1	no
12	school	F	7	yes	present	1825	yes	never	No		No	never	NA	NA		NA	2	No	0	NA	NA	2		No	0		NA	NA	2		NA		Complete	2016-02-25	home visit	2	Petit Paris 3	JR	satisfactory	1	NA	2	yes	1	no thickening, wall< 5mm	0	no	0	no
11	school	M	11	yes	present	7	no	never	No		No	Yes	1	NA		NA	2	NA	2	NA	NA	2		NA	2		NA	NA	2		NA		Complete	2016-02-25	home visit	2	Petit Paris 3	JR	satisfactory	1	NA	2	yes	1	no thickening, wall< 5mm	0	no	0	no
4	pre-school	F	3	yes	present	1095	yes	present	No		No	never	NA	NA		NA	2	NA	2	2013 too joung to be expected to be continent	No	0		Yes	1	2013	1151	NA	2		NA		Complete	2016-02-25	home visit	2	Petit Paris 3	JR	satisfactory	1	NA	2	yes	1	irregularity < 5mm	1	no	0	yes
14	school	F	2	no	present	1095	yes	present	No		No	never	NA	Yes	7 months	No	0	Yes	1	2016	Yes	1	2016	Yes	1	2016	56	NA	2		NA		Complete	2016-02-25	home visit	2	Petit Paris 3	JR	satisfactory	1	NA	2	yes	1	no thickening, wall< 5mm	0	no	0	no
13	school	F	10	yes	present	120	no	never	No		No	never	NA	NA		NA	2	No	0	NA	NA	2		No	0		NA	NA	2		NA		Complete	2016-03-03	home visit	2	Petit Paris 3	JR	satisfactory	1	NA	2	yes	1	any area of bladder wall with tickening 5-10mm	2	yes	1	no
9	school	M	2	no	present	1095	yes	present	No		No	Yes	0.00273973	NA		NA	2	NA	2	NA	NA	2		NA	2		NA	No	0		NA		Complete	2016-03-03	home visit	2	Petit Paris 3	JR	satisfactory	1	NA	2	yes	1	any area of bladder wall with tickening 5-10mm	2	no	0	no
16	adult	F	2	no	present	390	yes	present	No		No	never	NA	No		No	0	No	0	NA	No	0		No	0		NA	NA	2		NA		Complete	2016-03-05	home visit	2	Petit Paris 3	JR	satisfactory	1	NA	2	yes	1	no thickening, wall< 5mm	0	no	0	no
16	adult	F	2	no	present	390	yes	never	No		No	never	NA	No		No	0	No	0	NA	No	0		Yes	1	2015-01-01	425	NA	2		NA		Complete	2016-03-05	home visit	2	Petit Paris 3	JR	satisfactory	1	NA	2	yes	1	no thickening, wall< 5mm	0	no	0	yes
11	school	M	7	yes	present	1460	yes	present	No		No	never	NA	NA		NA	2	NA	2	NA	NA	2		NA	2		NA	NA	2		NA		Complete	2016-03-03	home visit	2	Petit Paris 3	JR	satisfactory	1	NA	2	yes	1	any area of bladder wall with tickening 5-10mm	2	no	0	no
17	adult	M	7	yes	present	60	no	never	No		No	never	NA	NA		NA	2	NA	2	NA	NA	2		NA	2		NA	No	0		No		Complete	2016-03-01	hospital	1		JR	satisfactory	1	NA	2	yes	1	no thickening, wall< 5mm	0	no	0	no
6	school	F	10	yes	present	390	yes	present	No		No	never	NA	NA		NA	2	No	0	NA	NA	2		Yes	1	2015	425	NA	2		NA		Complete	2016-03-03	home visit	2	Petit Paris 3	JR	satisfactory	1	NA	2	yes	1	any area of bladder wall with tickening 5-10mm	2	no	0	no
5	pre-school	M	5	yes	present	420	yes	present	No		No	never	NA	NA		NA	2	NA	2	NA	NA	2		NA	2		NA	NA	2		NA		Complete	2016-03-03	home visit	2	Petit Paris 3	JR	satisfactory	1	NA	2	yes	1	any area of bladder wall with tickening 5-10mm	2	no	0	no
18	adult	M	1	no	present	60	no	never	No		No	Yes	3	NA		NA	2	NA	2	NA	NA	2		NA	2		NA	No	0		NA		Complete	2016-03-05	home visit	2	Petit Paris 3	JR	satisfactory	1	NA	2	yes	1	no thickening, wall< 5mm	0	no	0	no
14	school	M	1	no	present	420	yes	present	No		No	never	NA	NA		NA	2	NA	2	NA	NA	2		NA	2		NA	Yes	1	2015-01-01	NA		Complete	2016-03-05	home visit	2	Petit Paris 3	JR	satisfactory	1	NA	2	yes	1	no thickening, wall< 5mm	0	no	0	no
11	school	F	1	no	present	60	no	present	No		No	never	NA	NA		NA	2	No	0	NA	No	0		No	0		NA	NA	2		NA		Complete	2016-03-03	home visit	2	Petit Paris 3	JR	satisfactory	1	NA	2	yes	1	no thickening, wall< 5mm	0	no	0	no
14	school	M	1	no	present	360	no	present	No		No	never	NA	NA		NA	2	NA	2	NA	NA	2		NA	2		NA	No	0		NA		Complete	2016-03-03	home visit	2	Petit Paris 3	JR	satisfactory	1	NA	2	yes	1	any area of bladder wall with tickening 5-10mm	2	no	0	no
9	school	F	1	no	present	360	no	never	No		No	Yes	3	NA		NA	2	No	0	NA	No	0		No	0		NA	NA	2		NA		Complete	2016-03-03	home visit	2	Petit Paris 3	JR	satisfactory	1	NA	2	yes	1	any area of bladder wall with tickening 5-10mm	2	no	0	no
5	pre-school	F	1	no	present	30	no	present	No		No	never	NA	NA		NA	2	NA	2	NA	NA	2		Yes	1	2016-02-01	NA	NA	2		NA		Complete	2016-03-03	home visit	2	Petit Paris 3	JR	satisfactory	1	NA	2	yes	1	no thickening, wall< 5mm	0	no	0	no
5	pre-school	M	1	no	present	60	no	never	No		No	never	NA	NA		NA	2	NA	2	NA	NA	2		NA	2		NA	No	0		NA		Complete	2016-03-03	home visit	2	Petit Paris 3	JR	satisfactory	1	NA	2	yes	1	irregularity < 5mm	1	no	0	no
11	school	F	5	yes	present	30	no	present	No		No	never	NA	NA		NA	2	No	0	NA	NA	2		No	0		NA	NA	2		NA		Complete	2016-03-03	home visit	2	Petit Paris 3	JR	satisfactory	1	NA	2	yes	1	irregularity < 5mm	1	no	0	no
13	school	F	1	no	present	30	no	present	No		No	Yes	3	No		NA	2	NA	2	NA	NA	2		NA	2		NA	NA	2		NA		Complete	2016-03-03	home visit	2	Petit Paris 3	JR	satisfactory	1	NA	2	yes	1	no thickening, wall< 5mm	0	no	0	no
17	adult	M	5	yes	present	1	no	present	No		No	Yes	5	NA		NA	2	NA	2	NA	NA	2		NA	2		NA	No	0		NA		Complete	2016-03-05	home visit	2	Petit Paris 3	JR	satisfactory	1	NA	2	yes	1	any area of bladder wall with tickening 5-10mm	2	no	0	no
18	adult	F	6	yes	previous	NA	NA	previous	No		No	never	NA	No		No	0	No	0	NA	No	0		Yes	1	2015-09-01	189	NA	2		NA		Complete	2016-03-08	home visit	2	Petit Paris 3	JR	satisfactory	1	NA	2	yes	1	no thickening, wall< 5mm	0	no	0	no
46	adult	M	6	yes	previous	NA	NA	previous	No		No	Yes	1.08333	NA		NA	2	NA	2	NA	NA	2		NA	2		NA	NA	2		NA		Complete	2016-03-08	home visit	2	Petit Paris 3	JR	satisfactory	1	NA	2	yes	1	no thickening, wall< 5mm	0	no	0	no
43	adult	F	6	yes	previous	NA	NA	previous	No		No	Yes	19	No		No	0	No	0	NA	No	0		No	0		NA	NA	2		NA		Complete	2016-03-08	home visit	2	Petit Paris 3	JR	satisfactory	1	NA	2	yes	1	any area of bladder wall with tickening 5-10mm	2	no	0	no
3	pre-school	M	3	yes	present	730	yes	present	No		No	never	NA	NA		NA	2	NA	2	NA	NA	2		NA	2		NA	No	0		NA		Complete	2016-03-08	home visit	2	Petit Paris 3	JR	satisfactory	1	NA	2	yes	1	no thickening, wall< 5mm	0	no	0	no
6	school	M	1	no	previous	NA	NA	never	No		No	Yes	0.0192308	NA		NA	2	NA	2	NA	NA	2		NA	2		NA	No	0		NA		Complete	2016-03-08	home visit	2	Petit Paris 3	JR	satisfactory	1	NA	2	yes	1	any area of bladder wall with tickening 5-10mm	2	no	0	no
11	school	M	6	yes	previous	NA	NA	previous	No		No	Yes	0.0192308	NA		NA	2	NA	2	NA	NA	2		NA	2		NA	No	0		NA		Complete	2016-03-08	home visit	2	Petit Paris 3	JR	satisfactory	1	NA	2	yes	1	no thickening, wall< 5mm	0	no	0	no
10	school	M	6	yes	present	1095	yes	present	No		No	Yes	0.0192308	NA		NA	2	NA	2	NA	NA	2		NA	2		NA	No	0		NA		Complete	2016-03-08	home visit	2	Petit Paris 3	JR	satisfactory	1	NA	2	yes	1	no thickening, wall< 5mm	0	no	0	no
12	school	M	4	yes	previous	NA	NA	previous	No		No	Yes	0.0192308	NA		NA	2	NA	2	NA	NA	2		NA	2		NA	No	0		NA		Complete	2016-03-08	home visit	2	Petit Paris 3	JR	satisfactory	1	NA	2	yes	1	any area of bladder wall with tickening 5-10mm	2	no	0	no
2	pre-school	F	2	no	present	730	yes	present	No		No	never	NA	NA		NA	2	NA	2	NA	NA	2		Yes	1	since 2 years	730	NA	2		NA		Complete	2016-03-08	home visit	2	Petit Paris 3	JR	satisfactory	1	NA	2	yes	1	irregularity < 5mm	1	no	0	no
18	adult	F	6	yes	present	365	yes	present	No		No	never	NA	No		No	0	Yes	1	since 2 weeks	Yes	1	3 weeks	Yes	1	2 months	59	NA	2		NA		Complete	2016-03-08	home visit	2	Petit Paris 3	JR	satisfactory	1	NA	2	yes	1	maximum thickening, masses or pseudopolyps>=	3	no	0	no
																	0=no		0=no			0=no			0=no				0=no							1=hospital				1=satisfactory		0=no		0=no		0=no thickening, wall < 5mm		0=no
																	1=yes		1=yes			1=yes			1=yes				1=yes							2=home				2=moderate		1=yes		1=yes		1=irregularity < 5 mm		1=yes
																	2=NA					2=NA			2=NA				2=NA											3=poor		2=NA				2=any area of bladder wall with thickening 5-10mm		2=NA
																																														3=maximum thickening, masses or pseudopolyps>=10mm
																																														4=unable to assess
[truncated: 816 more columns]
